# Supplementary material for: Prediction of long-term adherence to direct oral anti-coagulants in patients with atrial fibrillation using first-order Markov models
Source: Front Pharmacol. 2025 Oct 16;16:1673919. doi: 10.3389/fphar.2025.1673919 (PMC12572717; doi:10.3389/fphar.2025.1673919)
Supplement: Supplementary file 2 [file DataSheet1.zip]

Archive with 3 entries (3 files):
- DOAC R code to create prediction plot.Rmd
- m4.rda
- Shiny doac.Rmd
