# Supplementary material for: Prediction of long-term adherence to direct oral anti-coagulants in patients with atrial fibrillation using first-order Markov models
Source: Front Pharmacol. 2025 Oct 16;16:1673919. doi: 10.3389/fphar.2025.1673919 (PMC12572717; doi:10.3389/fphar.2025.1673919)
Supplement: Supplementary file 2 [file DataSheet1.zip › DOAC R code to create prediction plot.Rmd]

---
title: "DOAC state occupancy"
author: "elias tannous"
date: "15 áñôèîáø 2025"
output: html_document
---

```{r}
library(rms)
library(ggplot2)
library(dplyr)
library(reshape2)
## This is the R-code for the first order markov model to predict DOAC adherence
##assume data is loaded data1 <-read.csv("doaclongfinal13032025.csv")

##model fitting
m4<- lrm( formula=y ~ ypre +time+ rcs(age,4)+chadsvasc+rcs(pr1,4)+rcs(pr2,4)+rcs(pr3,4)*time+rcs(pr4,4)*time,x=TRUE,y=TRUE, data=data1)


sop <- soprobMarkovOrdm(m1,data=list(ypre=10,age=66,chadsvasc=4,pr1=90,pr2=90,pr3=90,pr4=90),times=5:20,ylevels=1:10,tvarname="time",pvarname="ypre")
df<-melt(sop)
colnames(df) <- c("time","state","probability")
df<- df%>% mutate (State= as.factor(df$state))

ggplot(df, aes(x = time, y = probability, fill = State)) +
geom_bar(stat = "identity",position="fill") + # Create a bar plot
labs(title = "State Occupancy Probabilities over time",
x = "Time",
y = "Occupancy Probability") + # Add labels
theme_minimal() + # Use a minimal theme
theme(text = element_text(size = 12)) # Adjust text size for clarity


```
