# Supplementary material for: Prediction of long-term adherence to direct oral anti-coagulants in patients with atrial fibrillation using first-order Markov models
Source: Front Pharmacol. 2025 Oct 16;16:1673919. doi: 10.3389/fphar.2025.1673919 (PMC12572717; doi:10.3389/fphar.2025.1673919)
Supplement: Supplementary file 2 [file DataSheet1.zip › Shiny doac.Rmd]

---
title: "doac shiny"
author: "elias tannous"
date: "2025-07-04"
output: html_document
---

```{r}
install.packages("shiny")
install.packages("ggplot2")
install.packages("reshape2")
install.packages("dplyr")
library(shiny)  
library(ggplot2)  
library(reshape2)  
library(dplyr)  

# Load the model outside the server to avoid reloading on each input change  
load("m4.rda",.GlobalEnv)  

ui <- fluidPage(  
  titlePanel("Markov Model State Occupancy Probabilities"),  
  sidebarLayout(  
    sidebarPanel(  
      numericInput("ypre", "PDC state at the fourth 90-day window (1-10):", value = 9, min = 1, max = 10),  
      numericInput("age", "Age (0-90):", value = 66, min = 0, max = 90),  
      numericInput("chadsvasc", "ChadsVasc (0-90):", value = 4, min = 0, max = 90),  
      numericInput("pr1", "First 90-days window (0-90):", value = 90, min = 0, max = 90),  
      numericInput("pr2", "Second 90-days window (0-90):", value = 90, min = 0, max = 90),  
      numericInput("pr3", "Third 90-days window (0-90):", value = 90, min = 0, max = 90),  
      numericInput("pr4", "Fourth 90-days window (0-90):", value = 90, min = 0, max = 90),  
      actionButton("run", "Run Model")  
    ),  
    mainPanel(  
      plotOutput("probPlot")  
    )  
  )  
)  

server <- function(input, output) {  
  observeEvent(input$run, {  
    # Prepare input data  
    data_list <- list(  
      ypre = input$ypre,  
      age = input$age,  
      chadsvasc = input$chadsvasc,  
      pr1 = input$pr1,  
      pr2 = input$pr2,  
      pr3 = input$pr3,  
      pr4 = input$pr4  
    )  
    
    # Run the soprobMarkovOrdm function  
    sop <- soprobMarkovOrdm(  
      m4,  
      data = data_list,  
      times = 5:20,  
      ylevels = 1:10,  
      tvarname = "time",  
      pvarname = "ypre"  
    )  
    
    # Melt the output  
    df <- melt(sop)  
    colnames(df) <- c("time", "state", "probability")  
    df <- df %>% mutate(PDC = as.factor(state))  
    
    # Generate the plot  
    output$probPlot <- renderPlot({  
      ggplot(df, aes(x = time, y = probability, fill = PDC)) +  
        geom_bar(stat = "identity", position = "fill") +  
        labs(title = "State Occupancy Probabilities over time",  
             x = "Time (90-day window)",  
             y = "Occupancy Probability") +  
        theme_minimal() +  
        theme(text = element_text(size = 12)) +  
        scale_fill_discrete(labels = c('0-9%','10-19%','20-29%','30-39%','40-49%','50-59%','60-69%','70-79%','80-89%','90-100%'))  
    })  
  })  
}  

shinyApp(ui = ui, server = server)  

```
